# Supplementary material for: Expression Patterns and Molecular Mechanisms Regulating Drought Tolerance of Soybean [Glycine max (L.) Merr.] Conferred by Transcription Factor Gene GmNAC19
Source: Int J Mol Sci. 2024 Feb 18;25(4):2396. doi: 10.3390/ijms25042396 (PMC10889163; doi:10.3390/ijms25042396)
Supplement: Supplementary file 1 [file ijms-25-02396-s001.zip]

Archive with 1 entries (1 files):
- ijms-2869756-supplementary.pdf
